# Supplementary material for: Adjusting products with compensatory elements using a digital twin: Model and methodology
Source: PLoS One. 2023 Jan 3;18(1):e0279988. doi: 10.1371/journal.pone.0279988 (PMC9810204; doi:10.1371/journal.pone.0279988)
Supplement: S1 Data — (ZIP) [file pone.0279988.s001.zip]

Archive with 2 entries (2 files):
- ProductDataset3.xlsx
- ProductDataset2.xlsx
