# Supplementary material for: Adjusting products with compensatory elements using a digital twin: Model and methodology
Source: PLoS One. 2023 Jan 3;18(1):e0279988. doi: 10.1371/journal.pone.0279988 (PMC9810204; doi:10.1371/journal.pone.0279988)
Supplement: S1 Data — (ZIP) [file pone.0279988.s001.zip › ProductDataset3.xlsx]

## Sheet: Readme
As we could only obtain very limited data from the industrial partner, this dataset refers to a product simpler than the one described in the paper.

## Sheet: ProductDescription
		Propped points												Screws
		Pd1			Pd2			Pd3			Pd4			S1			S2
	Prod. num.	X	Y	Z	X	Y	Z	X	Y	Z	X	Y	Z	X	Y	Z	X	Y	Z
	Coord	-250	-834	420	-451	-820.75	238	-650.5	-484.5	304	-245	-838.5	415.5	-278	-687.5	450	-561	-482	253
	Normal	-1	0	0	-1	0	0	-1	0	0	0	-1	0	0	0	-1	0	0	-1
		Test points
		P1			P2			P3			P4			P5			P6			P7			P8			P9			P10			P11			P12			P13			P14
	Prod. num.	X	Y	Z	X	Y	Z	X	Y	Z	X	Y	Z	X	Y	Z	X	Y	Z	X	Y	Z	X	Y	Z	X	Y	Z	X	Y	Z	X	Y	Z	X	Y	Z	X	Y	Z	X	Y	Z
	1	-360.16	-796.984	436.753	-270.023	-854.22	406.366	-275.849	-861.775	389.156	-468.179	-815.796	293.437	-607.084	-611.493	274.762	-652.878	-500.085	350.018	-650.278	-505.841	374.338	-484.093	-686.653	427.896	-367.473	-806.123	432.978	-475.552	-824.521	302.443	-617.538	-616.164	282.275	-490.762	-694.582	426.122	-277.904	-862.884	399.169	-658.204	-509.719	360.714
	2	-360.16	-796.982	436.739	-270.022	-854.22	406.369	-275.848	-861.776	389.154	-468.179	-815.793	293.443	-607.087	-611.493	274.734	-652.891	-500.055	349.995	-650.27	-505.845	374.319	-484.092	-686.653	427.888	-367.469	-806.116	432.962	-475.542	-824.504	302.442	-617.519	-616.155	282.274	-490.75	-694.575	426.089	-277.902	-862.879	399.166	-658.175	-509.705	360.707
	3	-360.16	-796.975	436.706	-270.008	-854.22	406.403	-275.896	-861.724	389.244	-468.178	-815.804	293.421	-607.096	-611.493	274.624	-653.1	-499.59	349.642	-650.352	-505.8	374.535	-484.133	-686.635	428.18	-367.427	-806.031	432.795	-475.313	-824.141	302.419	-617.638	-616.209	282.279	-490.675	-694.53	425.881	-277.95	-863.079	399.272	-657.761	-509.505	360.619
	4	-360.16	-796.971	436.682	-270.006	-854.22	406.407	-275.896	-861.724	389.244	-468.18	-815.775	293.479	-607.085	-611.493	274.75	-653.061	-499.676	349.707	-650.366	-505.791	374.575	-484.127	-686.638	428.137	-367.433	-806.044	432.821	-475.303	-824.126	302.418	-618.105	-616.419	282.299	-490.682	-694.534	425.901	-277.892	-862.833	399.142	-657.888	-509.567	360.646
	5	-360.16	-796.98	436.732	-269.971	-854.22	406.497	-275.916	-861.702	389.283	-468.177	-815.831	293.367	-607.092	-611.493	274.675	-653.029	-499.748	349.762	-650.349	-505.801	374.528	-484.135	-686.634	428.195	-367.451	-806.08	432.892	-475.455	-824.366	302.433	-617.74	-616.255	282.284	-490.731	-694.563	426.036	-277.926	-862.978	399.219	-658.038	-509.639	360.678
	6	-360.159	-796.99	436.784	-269.987	-854.22	406.456	-275.872	-861.751	389.198	-468.174	-815.87	293.288	-607.094	-611.493	274.651	-652.975	-499.867	349.853	-650.344	-505.804	374.514	-484.15	-686.628	428.295	-367.455	-806.088	432.908	-475.54	-824.502	302.442	-617.846	-616.302	282.288	-490.752	-694.576	426.094	-277.969	-863.159	399.315	-658.076	-509.657	360.686
	7	-360.16	-796.98	436.732	-269.996	-854.22	406.432	-275.887	-861.734	389.226	-468.176	-815.843	293.342	-607.094	-611.493	274.647	-653.036	-499.732	349.75	-650.358	-505.796	374.553	-484.137	-686.634	428.203	-367.442	-806.061	432.854	-475.434	-824.334	302.431	-617.649	-616.214	282.28	-490.71	-694.551	425.977	-277.963	-863.132	399.301	-657.969	-509.605	360.664
	8	-360.16	-796.971	436.683	-269.996	-854.22	406.433	-275.902	-861.717	389.256	-468.176	-815.839	293.35	-607.094	-611.493	274.655	-653.061	-499.676	349.708	-650.348	-505.802	374.524	-484.132	-686.636	428.174	-367.431	-806.04	432.812	-475.394	-824.27	302.427	-617.592	-616.188	282.277	-490.697	-694.543	425.943	-277.914	-862.926	399.191	-657.922	-509.583	360.654
	9	-360.161	-796.948	436.566	-269.988	-854.22	406.453	-275.914	-861.705	389.278	-468.177	-815.829	293.37	-607.095	-611.493	274.635	-653.099	-499.592	349.644	-650.362	-505.794	374.561	-484.127	-686.638	428.135	-367.41	-805.998	432.729	-475.362	-824.219	302.424	-617.59	-616.188	282.277	-490.678	-694.532	425.889	-277.911	-862.915	399.185	-657.927	-509.585	360.655
	10	-360.159	-796.99	436.784	-269.974	-854.22	406.49	-275.891	-861.73	389.234	-468.177	-815.824	293.382	-607.092	-611.493	274.669	-653.009	-499.792	349.795	-650.359	-505.796	374.555	-484.15	-686.628	428.295	-367.453	-806.084	432.9	-475.467	-824.386	302.435	-617.788	-616.276	282.286	-490.742	-694.57	426.066	-277.975	-863.186	399.329	-658.02	-509.63	360.674
	11	-360.16	-796.975	436.704	-270.012	-854.22	406.394	-275.878	-861.744	389.21	-468.174	-815.873	293.281	-607.096	-611.493	274.627	-653.063	-499.672	349.704	-650.342	-505.805	374.51	-484.132	-686.636	428.174	-367.438	-806.055	432.842	-475.404	-824.286	302.428	-617.594	-616.189	282.277	-490.693	-694.541	425.932	-277.897	-862.857	399.154	-657.873	-509.559	360.643
	12	-360.16	-796.968	436.67	-269.991	-854.22	406.446	-275.897	-861.723	389.246	-468.175	-815.853	293.323	-607.095	-611.493	274.637	-653.037	-499.73	349.748	-650.347	-505.802	374.523	-484.13	-686.637	428.16	-367.44	-806.057	432.847	-475.434	-824.334	302.431	-617.629	-616.205	282.279	-490.712	-694.552	425.984	-277.914	-862.929	399.192	-658.048	-509.644	360.68
	13	-360.16	-796.972	436.687	-269.978	-854.22	406.48	-275.909	-861.71	389.268	-468.176	-815.845	293.339	-607.095	-611.493	274.638	-653.051	-499.699	349.725	-650.348	-505.802	374.524	-484.136	-686.634	428.199	-367.439	-806.056	432.844	-475.411	-824.296	302.429	-617.698	-616.236	282.282	-490.718	-694.556	426.001	-277.922	-862.962	399.21	-657.927	-509.585	360.655
	14	-360.16	-796.98	436.729	-269.977	-854.22	406.481	-275.931	-861.686	389.311	-468.177	-815.824	293.38	-607.094	-611.493	274.654	-653.061	-499.675	349.707	-650.347	-505.803	374.522	-484.13	-686.637	428.154	-367.448	-806.073	432.877	-475.423	-824.315	302.43	-617.643	-616.211	282.28	-490.697	-694.543	425.941	-277.926	-862.98	399.22	-657.95	-509.597	360.66
	15	-360.16	-796.974	436.7	-269.985	-854.22	406.461	-275.903	-861.716	389.257	-468.178	-815.81	293.41	-607.094	-611.493	274.655	-653.047	-499.706	349.73	-650.342	-505.805	374.51	-484.131	-686.636	428.162	-367.447	-806.071	432.874	-475.396	-824.274	302.428	-617.753	-616.261	282.284	-490.704	-694.547	425.962	-277.915	-862.93	399.193	-657.948	-509.596	360.659
	16	-360.16	-796.973	436.694	-269.968	-854.22	406.504	-275.905	-861.715	389.26	-468.178	-815.805	293.419	-607.095	-611.493	274.64	-653.057	-499.686	349.715	-650.343	-505.805	374.511	-484.134	-686.635	428.185	-367.444	-806.065	432.863	-475.382	-824.251	302.426	-617.643	-616.211	282.28	-490.697	-694.543	425.943	-277.919	-862.948	399.203	-657.932	-509.587	360.656
	17	-360.16	-796.982	436.74	-269.949	-854.22	406.551	-275.913	-861.706	389.276	-468.178	-815.805	293.42	-607.094	-611.493	274.648	-653.026	-499.753	349.766	-650.346	-505.803	374.52	-484.136	-686.634	428.199	-367.452	-806.081	432.893	-475.44	-824.342	302.432	-617.745	-616.257	282.284	-490.718	-694.556	426	-277.933	-863.008	399.235	-658.035	-509.637	360.678
	18	-360.16	-796.977	436.715	-269.97	-854.22	406.499	-275.896	-861.724	389.245	-468.176	-815.841	293.346	-607.092	-611.493	274.671	-653.026	-499.753	349.766	-650.347	-505.802	374.524	-484.142	-686.632	428.24	-367.444	-806.066	432.863	-475.451	-824.361	302.433	-617.621	-616.201	282.279	-490.735	-694.565	426.046	-277.924	-862.969	399.214	-658.061	-509.65	360.683
	19	-360.161	-796.961	436.632	-270.01	-854.22	406.399	-275.894	-861.727	389.24	-468.176	-815.846	293.336	-607.097	-611.493	274.62	-653.086	-499.621	349.666	-650.356	-505.797	374.547	-484.127	-686.638	428.133	-367.427	-806.032	432.798	-475.351	-824.202	302.423	-617.624	-616.203	282.279	-490.686	-694.537	425.913	-277.906	-862.894	399.174	-657.884	-509.565	360.646
	20	-360.16	-796.978	436.722	-269.998	-854.22	406.429	-275.894	-861.726	389.24	-468.178	-815.814	293.401	-607.094	-611.493	274.652	-653.062	-499.674	349.705	-650.359	-505.795	374.556	-484.133	-686.635	428.178	-367.439	-806.055	432.843	-475.369	-824.231	302.425	-617.664	-616.221	282.28	-490.695	-694.542	425.937	-277.96	-863.123	399.296	-657.922	-509.583	360.654
	21	-360.159	-796.993	436.798	-269.975	-854.22	406.487	-275.913	-861.705	389.277	-468.179	-815.794	293.44	-607.091	-611.493	274.684	-653.072	-499.652	349.689	-650.369	-505.79	374.58	-484.158	-686.625	428.353	-367.45	-806.078	432.889	-475.4	-824.279	302.428	-617.674	-616.225	282.281	-490.747	-694.573	426.08	-277.967	-863.15	399.31	-657.919	-509.581	360.653
		Approach vectors
		P1			P2			P3			P4			P5			P6			P7			P8			P9			P10			P11			P12			P13			P14
	Prod. num.	X	Y	Z	X	Y	Z	X	Y	Z	X	Y	Z	X	Y	Z	X	Y	Z	X	Y	Z	X	Y	Z	X	Y	Z	X	Y	Z	X	Y	Z	X	Y	Z	X	Y	Z	X	Y	Z
	ALL	0.008	-0.191	0.982	0.368	0	0.93	0.415	-0.455	-0.788	0.03	-0.445	-0.895	-0.088	0.001	-0.996	-0.336	0.75	-0.57	-0.345	0.193	0.919	-0.141	0.06	0.988	-0.222	-0.439	0.871	-0.533	-0.844	0.053	-0.912	-0.409	0.038	-0.335	-0.198	0.921	-0.205	-0.864	0.46	-0.885	-0.426	0.188
		Tolerance
	ALL	0.5			0.5			0.5			0.8			0.8			0.7			0.9			0.9			0.5			0.8			0.8			0.9			0.5			0.9
		Prescribed positions of the test points
		P1			P2			P3			P4			P5			P6			P7			P8			P9			P10			P11			P12			P13			P14
	Prod. num.	X	Y	Z	X	Y	Z	X	Y	Z	X	Y	Z	X	Y	Z	X	Y	Z	X	Y	Z	X	Y	Z	X	Y	Z	X	Y	Z	X	Y	Z	X	Y	Z	X	Y	Z	X	Y	Z
	ALL	-360.162	-796.926	436.453	-270.019	-854.22	406.375	-275.897	-861.723	389.246	-468.177	-815.828	293.379	-607.128	-611.493	274.267	-653.096	-499.598	349.648	-650.337	-505.808	374.496	-484.113	-686.644	428.038	-367.383	-805.945	432.624	-475.269	-824.072	302.415	-617.27	-616.044	282.264	-490.69	-694.539	425.923	-277.87	-862.742	399.093	-658.371	-509.799	360.749

## Sheet: Experiments
		Before adjustment		Previous approach		Our approach
	Prod. num.	MD	PIT	MD	PIT	MD	PIT	Screws
	1	0.363337	12	0.342402	12	0.253433	14	(0.1686,-0.0135)
	2	0.326932	12	0.304839	13	0.182492	14	(0.0064, -0.0534)
	3	0.355742	13	0.295692	13	0.193834	13	(0.0380, 0.0520)
	4	0.37086	12	0.271291	14	0.176692	14	(0.0719, -0.0020)
	5	0.410758	11	0.288131	14	0.240795	14	(0.1227, 0.0137)
	6	0.358396	12	0.441483	10	0.299032	13	(0.1759, -0.0110)
	7	0.320044	14	0.164761	14	0.18924	14	(-0.1022, -0.0109)
	8	0.290558	14	0.507728	9	0.365277	12	(0.2178, -0.0248)
	9	0.411072	11	0.289073	13	0.22139	14	(-0.2603, 0.0047)
	10	0.306775	13	0.177447	14	0.203806	14	(0.1445, -0.0113)
	11	0.324136	14	0.246551	14	0.160501	14	(0.2356, 0.0406)
	12	0.347235	14	0.294038	14	0.176013	14	(0.0973, 0.0188)
	13	0.347919	12	0.332994	13	0.193532	14	(0.0811, 0.0605
	14	0.346928	12	0.170691	14	0.19897	14	(0.0085, -0.0458)
	15	0.339362	12	0.214012	14	0.15202	14	(0.2470, -0.0052)
	16	0.375791	12	0.199434	14	0.174919	14	(0.1504, -0.0026)
	17	0.353897	12	0.265187	14	0.172039	14	(0.2232, 0.0257)
	18	0.295894	14	0.188845	14	0.153042	14	(0.1105, 0.0182)
	19	0.348231	12	0.276451	13	0.189399	14	(0.1382, 0.0450)
	20	0.401492	11	0.853039	7	0.71058	9	(0.0762, -0.0491)
	NSAP		5		11		16
	MD - mean distance, PIT - points in tolerances, NSAP - num. of successfully adjusted products
