# Supplementary material for: Adjusting products with compensatory elements using a digital twin: Model and methodology
Source: PLoS One. 2023 Jan 3;18(1):e0279988. doi: 10.1371/journal.pone.0279988 (PMC9810204; doi:10.1371/journal.pone.0279988)
Supplement: S1 Data — (ZIP) [file pone.0279988.s001.zip › ProductDataset2.xlsx]

## Sheet: Readme
Dataset for the product described in the paper, test and control points and the data from Table 2. The product was scaled.

## Sheet: ProductDescription
		Propped points						Screws						Spike
		Pd1			Pd2			S1			S2			T
		X	Y	Z	X	Y	Z	X	Y	Z	X	Y	Z	X	Y	Z
	Coord	-250	-834	420	-451	-820.75	238	-278	-687.5	450	-561	-482	253	57.8556	-21.595	4.31959
	Normal	-0.518	-0.161	-0.84	0.338	0.913	0.23	0.0	0.0	1.0	0.0	0.0	1.0	1.0	0.0	0.0
		Ptest							Pprec
		X	Y	Z	Approach vector			Tol	X	Y	Z
	1	-49.9885	32.4786	-3.14254	0	1	1	0.2	-49.693	32.5537	-3.73811
	2	-50.6593	30.5836	-3.35154	0	1	1	0.35	-50.3614	30.6612	-3.96941
	3	-39.312	28.4816	-0.86748	0	1	1	0.15	-39.04	28.536	-1.39021
	4	-40.5937	26.067	-0.589269	0	1	1	0.3	-40.324	26.12	-1.14381
	5	-30.7073	23.9361	0.895743	0	1	1	0.1	-30.4532	23.9748	0.42019
	6	-31.8386	22.0635	1.28603	0	1	1	0.3	-31.588	22.0998	0.78459
	7	-4.93159	23.9702	4.75284	0	1	1	0.15	-4.72005	23.9692	4.53279
	8	-6.13823	10.1409	5.38563	0	1	1	0.2	-5.92945	10.1402	5.03569
	9	23.6225	-6.66709	7.45413	0	1	1	0.15	23.8092	-6.68764	7.25209
	10	22.4002	-8.38334	7.55547	0	1	1	0.2	22.5862	-8.40404	7.32799
	11	37.1345	-16.4178	7.91463	0	1	1	0.15	37.3158	-16.443	7.76249
	12	35.9593	-18.0866	7.98894	0	1	1	0.2	36.14	-18.1118	7.81249
	13	43.4904	-21.0331	7.96651	0	1	1	0.15	43.6706	-21.0592	7.83779
	14	42.2751	-22.7024	7.91704	0	1	1	0.275	42.4558	-22.7276	7.76379
	15	50.1681	-24.3748	6.73142	0	1	1	0.2	50.3592	-24.392	6.63939
	16	47.0508	-26.962	5.1944	0	1	1	0.275	47.2562	-26.966	5.05319
	17	47.7924	-26.7278	4.11241	0	1	1	0.35	48.0078	-26.7234	3.98009
	18	19.0148	-25.4514	-0.0848136	0	1	1	0.25	19.2728	-25.407	-0.48111
	19	20.0276	-25.2035	-1.14542	0	1	1	0.35	20.2958	-25.1506	-1.53121
	20	-9.39868	-18.8988	-6.29754	0	1	1	0.25	-9.07705	-18.7974	-6.91891
	21	-8.54936	-18.1267	-7.25631	0	1	1	0.35	-8.21785	-18.0172	-7.86641

## Sheet: Experiments
		Screws Initial		Gradient method			BFGS
	Config num.	s1	s2	it	s1	s2	it	s1	s2
	1	-0.4	-0.4	23	0.378372	0.359329	29	0.378372	0.359329
	2	-0.4	-0.2	12	0.384394	0.192544	31	0.384394	0.192544
	3	-0.4	0.2	15	0.384989	-0.208239	33	0.384989	-0.208239
	4	-0.4	0.4	49	0.376986	-0.444916	26	0.376986	-0.444916
	5	-0.2	-0.4	34	0.188653	0.356828	33	0.188653	0.356828
	6	-0.2	-0.2	40	0.194402	0.189735	30	0.194402	0.189735
	7	-0.2	0.2	26	0.194485	-0.211155	7	0.194485	-0.211155
	8	-0.2	0.4	54	0.186269	-0.447763	8	0.186269	-0.447763
	9	0.2	-0.4	14	-0.210267	0.356227	7	-0.210267	0.356227
	10	0.2	-0.2	23	-0.205082	0.189232	6	-0.205082	0.189232
	11	0.2	0.2	43	-0.206022	-0.210405	27	-0.206022	-0.210405
	12	0.2	0.4	45	-0.214646	-0.446147	30	-0.214646	-0.446147
	13	0.4	-0.4	20	-0.419596	0.358073	34	-0.419596	0.358073
	14	0.4	-0.2	20	-0.414709	0.191444	30	-0.414709	0.191444
	15	0.4	0.2	17	-0.416182	-0.20691	31	-0.416182	-0.20691
	16	0.4	0.4	34	-0.425016	-0.441889	31	-0.425016	-0.441889
